# Supplementary material for: Three new Luticola D.G.Mann (Bacillariophyta) species from Rapa Nui (Easter Island) found in terrestrial diatom assemblages dominated by widely distributed taxa
Source: PeerJ. 2021 Apr 5;9:e11142. doi: 10.7717/peerj.11142 (PMC8029705; doi:10.7717/peerj.11142)
Supplement: Data S1 [file peerj-09-11142-s001.xlsx]

## Sheet: Luticola georgzizkae sp. nov. 
Length (µm)	Width (µm)	Number of striae (in 10 µm)
8.3	6.4	19
9.4	6.7	17
10.3	7.2	18
11.2	7.3	18
11.5	7.3	18
11.7	7.1	18
12.1	7.4	16
12.2	7.3	19
12.3	8.2	17
12.4	7.4	17
12.5	7.6	18
12.7	7.4	18
13.1	8.3	19
13.2	8.5	19
13.8	7.8	18
13.9	8.9	16
14.2	8.7	18
14.5	7.9	17
15.3	8.6	17
15.6	8	17
16.2	8.1	17
16.7	8.4	15
17.5	8.5	18
18	8.1	18
20.3	9.1	16
20.6	9.8	16
20.6	9	18
21.7	10.3	16
22.1	8.7	17
35.2	9.5	17

## Sheet: Luticola rapanuiensis sp. nov.
Length (µm)	Width (µm)	Number of striae (in 10 µm)
5.2	4.3	19
6.8	5.1	19
7.5	5.1	19
7.5	6.1	17
7.9	4	19
8.5	5.1	19
8.6	7.4	19
8.6	7.5	16
9.2	5.7	19
9.3	7.3	19
9.4	6.7	17
10	6.1	19
10.3	5.5	19
10.3	4.8	17
10.4	4.7	18
10.7	6.3	18
10.7	7.1	18
10.8	5.5	16
10.8	5.7	16
11.2	6.6	17
11.3	5.9	19
11.4	4.8	17
11.5	4.4	18
11.6	6	16
11.8	5.6	17
12.1	6.7	19
12.3	7.3	18
12.4	6.8	18
12.5	5.5	19
12.5	6.7	19
12.6	5.8	18
12.7	6.6	17
12.8	7.2	18
12.9	6.7	18
13.1	6	16
14.1	6.9	17
14.7	6.8	17
14.9	7.1	18
15.9	7.6	17
20.6	7.2	19

## Sheet: Luticola moaiorum sp. nov.
Length (µm)	Width (µm)	Number of striae (in 10 µm)
8.9	5.1	21
9.1	4.3	22
9.3	5.2	20
9.3	5.2	18
9.4	4.4	22
9.8	5.1	21
9.9	5.6	23
10.2	4.7	19
11.8	5	19
12.3	6.7	20
12.3	5.6	18
12.4	5.8	22
12.4	6.7	19
12.4	6	24
12.5	5.9	19
12.6	5.4	21
13.1	6.4	21
13.7	5.8	20
13.8	6.8	20
14	7.2	20
14.2	7.2	21
14.3	6.7	21
14.4	6.6	24
14.5	6.9	20
14.7	6.4	18
14.7	6.2	20
14.8	6.2	20
14.8	6.8	19
14.9	7	20
15.2	6.3	24
15.6	6.9	22
15.7	5.9	20
17.1	6.5	18
17.6	7.2	20
18.6	6.4	18
18.6	7.1	23
19.5	7.1	23
20.7	7.4	21
23.1	7.5	22
24.3	7.9	22

## Sheet: Luticola ectorii 
Length (µm)	Width (µm)	Number of striae (in 10 µm)
9.5	5.4	22
20.1	7	22
9.5	5.2	23
19.6	6.3	22
16.7	6.3	24
16.5	6.2	23
12.9	5.4	24
12.7	6.3	23
10.7	5.9	24
10.2	5.3	24
10.1	5.3	23
14	5.9	24
13.4	5.6	24
18.3	6.1	22
11.2	5.6	22
